# Supplementary material for: Genetic Diversity of Rhodiola quadrifida (Crassulaceae) in Altai High-Mountain Populations of Kazakhstan
Source: Genes (Basel). 2025 Dec 3;16(12):1449. doi: 10.3390/genes16121449 (PMC12732715; doi:10.3390/genes16121449)
Supplement: Supplementary file 1 [file genes-16-01449-s001.zip]

Archive with 1 entries (1 files):
- genes-4020437-supplementary.pdf
